# Supplementary material for: Structure, identification, and characterization of the RibD-enolase complex in Francisella
Source: Protein Cell. 2025 Jun 5;16(12):1048–53. doi: 10.1093/procel/pwaf045 (PMC12742849; doi:10.1093/procel/pwaf045)
Supplement: pwaf045_Supplementary_Data [file pwaf045_supplementary_data.zip]

Archive with 2 entries (2 files):
- pwaf045_suppl_Supplementary_Figures_S1-S6.pdf
- pwaf045_suppl_Supplementary_Materials.pdf
